# Supplementary material for: Adaptive Jamming Mitigation for Clustered Energy-Efficient LoRa-BLE Hybrid Wireless Sensor Networks
Source: Sensors (Basel). 2025 Mar 20;25(6):1931. doi: 10.3390/s25061931 (PMC11946738; doi:10.3390/s25061931)
Supplement: Supplementary file 1 [file sensors-25-01931-s001.zip]

Archive with 19 entries (18 files):
- Datav2/
- Datav2/Energy-BLE-Lora-mit.txt
- Datav2/Energy-BLE-Lora-simple.txt
- Datav2/Energy-BLE-mit.txt
- Datav2/Energy-BLE-simple.txt
- Datav2/Energy-Lora-mit.txt
- Datav2/Energy-Lora-simple.txt
- Datav2/Resilience-BLE-Lora-mit.txt
- Datav2/Resilience-BLE-Lora-simple.txt
- Datav2/Resilience-BLE-mit.txt
- Datav2/Resilience-BLE-simple.txt
- Datav2/Resilience-Lora-mit.txt
- Datav2/Resilience-Lora-simple.txt
- Datav2/Retransmissions-BLE-Lora-mit.txt
- Datav2/Retransmissions-BLE-Lora-simple.txt
- Datav2/Retransmissions-BLE-mit.txt
- Datav2/Retransmissions-BLE-simple.txt
- Datav2/Retransmissions-Lora-mit.txt
- Datav2/Retransmissions-Lora-simple.txt
