# Supplementary material for: Adaptive Jamming Mitigation for Clustered Energy-Efficient LoRa-BLE Hybrid Wireless Sensor Networks
Source: Sensors (Basel). 2025 Mar 20;25(6):1931. doi: 10.3390/s25061931 (PMC11946738; doi:10.3390/s25061931)
Supplement: Supplementary file 1 [file sensors-25-01931-s001.zip › Datav2/Energy-BLE-Lora-simple.txt]

0.4882
0.2966
0.1522
0.6839
0.448
0.095
0.0009
0.3559
0.7339
0.0592
0.0195
0.2991
0.3022
0.2582
0.0138
0.3445
0.473
0.6368
0.0566
0.1773
0.121
0.2802
0.3064
0.1504
0.3991
0.3978
0.7915
0.1755
0.0271
0.3544
0.4965
0.0812
0.0568
0.4564
0.2408
0.5259
0.405
0.0934
0.1236
0.0271
0.3045
0.3886
0.2555
0.0139
0.5152
0.2505
0.166
0.0869
0.3128
0.2876
0.3755
0.0768
0.1784
0.3072
0.4253
0.1689
0.1376
0.003
0.401
0.2487
0.2689
0.4355
0.4614
0.334
0.0894
0.2752
0.4799
0.298
0.4043
0.4923
0.443
0.4069
0.0173
0.2256
0.0069
0.2369
0.4756
0.1245
0.1932
0.2157
0.4154
0.4123
0.2265
0.1903
0.4629
0.3704
0.3688
0.4735
0.255
0.3959
0.2261
0.4246
0.1952
0.3692
0.4882
0.2616
0.215
0.1036
0.4617
0.0554
0.1876
0.165
0.1711
0.4086
0.2658
0.2606
0.3872
0.3601
0.3127
0.1733
0.1673
0.2873
0.432
0.0993
0.3362
0.4509
0.3996
0.1491
0.2483
0.445
0.2507
0.1385
0.267
0.2871
0.2064
0.4074
0.3514
0.2534
0.1906
0.0325
0.1793
0.1171
0.1018
0.4069
0.3967
0.0268
0.1875
0.3875
0.0826
0.4561
0.1596
0.1649
0.1021
0.5836
0.035
0.475
0.0791
0.1432
0.3436
0.0706
0.256
0.3607
0.4644
0.3661
0.3749
0.2037
0.1197
0.2604
0.1095
0.4212
0.3315
0.4081
0.3969
0.2346
0.1548
0.3438
0.4934
0.4385
0.4148
0.353
0.4977
0.3764
0.2484
0.4326
0.034
0.4843
0.0494
0.2735
0.2015
0.3535
0.3621
0.3068
0.3915
0.2833
0.4057
0.2884
0.472
0.4357
0.5538
0.3944
0.2365
0.4144
0.1612
0.4881
0.1391
0.0364
0.3756
0.4156
0.4612
0.1635
0.402
0.2691
0.2316
0.4104
0.476
0.0381
0.3543
