# Supplementary material for: Adaptive Jamming Mitigation for Clustered Energy-Efficient LoRa-BLE Hybrid Wireless Sensor Networks
Source: Sensors (Basel). 2025 Mar 20;25(6):1931. doi: 10.3390/s25061931 (PMC11946738; doi:10.3390/s25061931)
Supplement: Supplementary file 1 [file sensors-25-01931-s001.zip › Datav2/Resilience-BLE-Lora-simple.txt]

8.7538
5.973
6.9223
7.0327
7.5732
6.0077
8.2935
8.5024
7.7542
5.428
7.9841
4.7138
6.5228
7.0534
7.519
5.9167
7.6434
8.4364
4.2792
5.6911
8.3153
6.1087
6.0566
8.7957
7.7512
8.905
5.1676
4.4811
5.9229
7.5014
6.8513
8.8832
6.4643
6.0044
8.975
5.305
7.3266
8.8213
7.3558
5.4959
6.6556
4.0073
8.4189
6.0219
5.506
8.7529
6.3032
5.4382
4.4231
6.9109
4.7653
4.3655
6.9028
5.4351
5.8096
7.6241
8.2916
5.7396
8.8087
8.7678
5.0302
7.8412
7.0777
8.5946
7.0127
7.5107
7.7184
5.9255
5.2575
4.1838
6.3606
7.2254
5.3948
6.5893
5.2283
5.4875
7.2524
8.457
8.3055
5.0496
5.9955
8.4394
5.2826
8.834
7.0958
4.8267
8.131
7.2785
6.7323
5.2566
4.2008
5.1669
5.8056
7.1673
8.9305
5.0358
7.7854
8.4316
6.3611
4.7946
8.0546
6.3825
4.5814
8.3786
7.1759
4.4864
8.5422
4.1751
4.1987
8.9428
7.4309
5.8834
6.5216
7.8175
4.2444
7.6296
7.5066
6.2945
6.9115
5.6954
4.8531
5.996
8.5989
5.1302
5.805
5.6228
4.4179
6.5633
8.1643
8.5231
7.618
5.915
5.4901
7.4586
8.4023
8.6227
4.4063
6.4134
4.6413
5.2646
8.4198
4.9814
4.6068
6.7185
5.5731
5.9102
7.9577
8.1959
7.4012
6.0846
7.2144
5.0704
9.0864
7.376
7.0051
5.7315
5.822
4.8574
7.9768
6.4633
5.7731
7.8753
5.184
8.2242
8.0826
8.2311
5.8509
5.9161
8.3067
6.3195
6.8527
7.4765
8.8046
7.7316
7.1829
6.8545
8.6356
8.3188
4.8492
4.8935
5.2175
7.7589
4.9957
8.9147
7.5482
4.8772
8.2915
8.5471
8.8083
6.853
6.8144
4.8833
6.5684
6.7424
4.8264
6.4695
6.6756
4.994
7.1158
4.1316
5.594
6.665
5.6339
7.011
5.8097
5.6746
7.5691
