# Supplementary material for: Adaptive Jamming Mitigation for Clustered Energy-Efficient LoRa-BLE Hybrid Wireless Sensor Networks
Source: Sensors (Basel). 2025 Mar 20;25(6):1931. doi: 10.3390/s25061931 (PMC11946738; doi:10.3390/s25061931)
Supplement: Supplementary file 1 [file sensors-25-01931-s001.zip › Datav2/Resilience-BLE-simple.txt]

9.4054
9.9438
7.1775
9.0717
4.4329
11.437
5.0934
5.7625
10.2816
7.6446
10.0361
6.8661
5.82
3.8165
9.223
7.1513
7.3398
8.6838
4.0049
6.1844
10.0681
9.4197
4.5653
4.6063
4.285
3.5665
7.0964
9.0724
9.6448
8.0153
4.425
8.87
4.5752
4.6416
4.338
4.7072
4.9301
5.1681
6.1986
6.1896
5.3493
5.6339
11.0898
9.4774
8.2238
5.0677
5.3023
4.1574
11.2673
9.5071
8.2412
6.1641
4.9127
8.7912
11.8974
4.9487
5.6912
6.8728
4.129
9.3148
6.9203
11.8541
6.9186
8.7757
4.8121
6.7414
4.8696
9.944
10.9044
6.4816
9.3271
6.0003
8.0103
10.5756
8.5787
6.3501
6.0434
7.347
7.0925
6.5567
8.2457
9.8116
7.1068
7.1495
4.5614
3.7077
5.9666
6.1989
9.0564
11.634
11.4537
7.392
5.5441
9.9931
9.9543
9.7955
9.8214
4.4003
9.2933
7.4377
5.3034
4.3374
10.5004
4.9876
4.8903
9.1609
11.1023
7.8907
9.473
4.8055
11.6044
8.0975
9.2777
3.8108
10.3782
9.8633
4.5216
7.9629
6.2696
8.1448
6.8905
7.0283
5.0363
5.6708
3.6746
11.3512
9.0564
11.4272
4.8899
11.3293
10.2546
8.4079
7.2403
5.6897
9.8915
5.4437
4.0456
10.0223
9.2052
9.5793
8.9575
7.0619
6.8215
10.4372
6.1981
10.4236
10.2071
10.7442
7.7979
8.9031
11.5826
7.2737
4.0102
10.8674
8.8651
6.5181
11.9745
5.4055
9.0458
8.6424
6.7916
4.7086
3.7136
7.0795
5.0649
9.6691
6.6481
10.6533
9.741
8.3537
5.0033
11.6378
5.7552
11.3589
5.402
6.6753
4.2438
8.941
5.0352
3.8829
9.647
6.4532
9.1152
6.7629
8.8324
3.684
11.2398
10.3047
9.8397
10.4115
6.7581
8.7469
8.3917
8.0054
5.8381
5.6133
7.3389
5.4356
10.3378
11.8819
3.7549
8.0531
4.2402
10.3178
11.9077
4.069
11.4849
