# Supplementary material for: Adaptive Jamming Mitigation for Clustered Energy-Efficient LoRa-BLE Hybrid Wireless Sensor Networks
Source: Sensors (Basel). 2025 Mar 20;25(6):1931. doi: 10.3390/s25061931 (PMC11946738; doi:10.3390/s25061931)
Supplement: Supplementary file 1 [file sensors-25-01931-s001.zip › Datav2/Resilience-Lora-mit.txt]

10.6602
7.3443
6.6008
10.7568
7.4376
6.1583
5.1969
11.6876
9.762
11.0239
11.5737
9.7614
11.422
6.7968
11.1993
11.4403
7.1004
5.5137
10.3718
5.5947
10.1013
8.1352
9.5587
6.1865
8.7201
9.4366
5.0987
8.2926
11.2043
5.7982
8.0978
9.6168
7.0634
11.6526
9.86
6.4476
8.8833
11.1549
8.905
10.2663
11.2643
10.8929
5.916
6.3241
6.0755
5.2023
5.0636
9.1752
9.2633
11.4325
10.135
7.108
8.469
6.8071
10.13
5.8173
10.2223
10.6685
10.2166
7.36
9.0903
8.2827
5.6109
10.801
9.8016
6.8713
11.7864
6.2864
7.0996
7.8783
6.6554
6.3654
9.9377
6.2638
8.6563
7.0732
8.2395
11.4766
6.5112
5.0071
11.3462
9.7603
8.6047
8.6545
5.7204
11.9782
7.5128
9.3767
7.7536
5.0536
8.817
8.5638
6.7275
5.3178
10.8921
5.3377
7.2142
10.4839
11.8068
9.1052
10.4463
10.0939
5.5569
9.6523
11.5715
8.7456
7.7891
9.6932
8.0837
5.9301
8.0744
8.8335
7.766
5.7879
10.2594
8.6565
8.433
5.6208
6.756
8.1329
9.4657
9.9661
11.9483
11.5254
5.6456
11.6748
6.1396
5.7932
9.179
6.6816
5.4921
7.1003
10.6948
5.537
3.4813
5.9241
6.1073
5.435
9.9129
5.6054
9.3175
6.2164
9.5598
8.4909
6.9916
10.8139
10.7285
11.5672
5.0023
9.4827
5.0515
5.7449
5.7476
7.5698
6.6773
7.423
6.7473
7.7095
7.9473
9.4805
10.5129
6.89
10.9079
10.1833
10.7827
6.2753
5.4581
9.2725
9.9109
5.7813
5.6708
9.1848
10.6856
10.702
5.6261
10.119
11.327
8.1656
5.4948
6.6889
10.1231
5.2834
7.9717
8.7815
11.6768
6.4623
5.8143
9.5235
5.7589
11.8845
6.7384
9.2445
10.7169
10.8104
8.4233
10.3251
11.4058
11.3068
6.4997
8.8294
10.493
6.3611
10.2282
8.3289
9.0828
6.8238
6.5938
