# Supplementary material for: Adaptive Jamming Mitigation for Clustered Energy-Efficient LoRa-BLE Hybrid Wireless Sensor Networks
Source: Sensors (Basel). 2025 Mar 20;25(6):1931. doi: 10.3390/s25061931 (PMC11946738; doi:10.3390/s25061931)
Supplement: Supplementary file 1 [file sensors-25-01931-s001.zip › Datav2/Resilience-Lora-simple.txt]

5.6321
13.4667
5.1088
6.8544
6.9238
5.2579
14.3002
12.3784
12.8049
11.8064
10.1952
7.9167
11.9413
5.4108
5.7738
4.2372
15.5715
15.6445
5.4863
9.6089
11.8803
7.4822
13.0544
10.6974
9.1335
7.2063
13.0448
14.7805
12.7413
8.882
15.2598
7.0651
10.398
15.4571
7.213
7.001
15.1321
4.823
7.5928
11.099
6.4396
11.6306
13.5804
10.0204
11.8097
13.5515
6.8005
11.2101
5.3495
10.1892
14.0541
15.0495
9.9787
7.3313
11.8302
15.0076
10.1181
15.6903
6.3673
5.3342
7.5683
8.757
9.0491
7.7377
12.3261
5.1025
8.8251
7.5422
7.678
5.2667
11.1259
7.3927
5.8627
4.0079
7.4031
10.6097
14.4508
4.507
14.8567
5.5717
14.0047
13.6056
15.0146
5.6476
10.0568
8.8595
6.0829
10.9022
11.2746
6.5733
10.2392
15.8702
9.879
12.3385
8.9371
4.4173
7.514
13.6173
8.158
4.9998
10.1333
8.402
12.8738
10.2969
13.6543
13.8029
6.2737
5.4843
13.852
11.6548
4.1934
14.7515
10.1845
10.5343
11.2773
13.1252
14.2642
8.5944
5.0158
12.8065
7.9839
14.077
8.4607
13.9386
6.1182
5.5542
14.5586
4.5289
12.2406
12.8053
9.2461
8.5581
15.7559
8.7879
9.2822
5.8817
7.9124
7.7687
14.734
6.9643
7.7281
8.9064
12.4961
5.7237
14.4559
4.9979
9.5409
4.3647
13.0384
12.4005
6.5741
12.1589
10.6875
14.2081
10.7028
14.8213
9.0342
8.2975
9.8679
7.0715
15.15
9.6011
7.0481
9.1746
12.4304
8.828
6.1821
14.275
11.0104
8.4829
6.6603
6.6279
10.2668
9.2011
12.8956
4.8454
14.168
12.1586
5.6398
14.3008
6.398
11.2881
10.5165
5.9479
4.0678
13.2578
13.1775
9.0528
4.6818
11.029
6.0899
12.7433
10.4115
7.0368
15.0047
13.0983
14.6444
4.8256
6.2023
12.8449
11.3606
13.3239
10.0228
10.106
11.3348
14.2693
12.0496
