# Supplementary material for: Adaptive Jamming Mitigation for Clustered Energy-Efficient LoRa-BLE Hybrid Wireless Sensor Networks
Source: Sensors (Basel). 2025 Mar 20;25(6):1931. doi: 10.3390/s25061931 (PMC11946738; doi:10.3390/s25061931)
Supplement: Supplementary file 1 [file sensors-25-01931-s001.zip › Datav2/Retransmissions-BLE-Lora-mit.txt]

4
4
4
3
3
4
3
5
3
3
3
3
4
3
5
4
3
5
5
4
3
3
4
4
3
4
5
3
3
3
3
4
4
3
3
5
3
5
5
4
4
3
4
5
4
4
3
4
4
5
4
4
5
3
5
5
5
3
3
4
5
3
5
3
4
4
5
5
5
5
4
5
3
3
5
4
4
5
4
4
5
5
4
3
3
5
3
4
3
5
5
4
4
3
5
3
3
4
3
5
5
5
3
4
4
5
4
5
4
4
5
3
3
3
4
5
5
3
4
4
4
4
4
3
4
3
5
3
3
4
3
4
4
5
5
3
5
3
4
4
5
4
5
3
5
4
4
5
4
3
3
5
3
3
4
5
5
3
4
4
5
3
5
4
4
3
4
4
3
4
3
4
4
3
3
4
3
5
5
5
4
4
3
5
5
5
3
4
3
4
3
3
3
4
3
4
4
5
5
4
3
3
3
4
4
4
5
