# Supplementary material for: Adaptive Jamming Mitigation for Clustered Energy-Efficient LoRa-BLE Hybrid Wireless Sensor Networks
Source: Sensors (Basel). 2025 Mar 20;25(6):1931. doi: 10.3390/s25061931 (PMC11946738; doi:10.3390/s25061931)
Supplement: Supplementary file 1 [file sensors-25-01931-s001.zip › Datav2/Retransmissions-BLE-Lora-simple.txt]

3
4
3
6
7
5
6
7
6
5
4
5
4
4
4
4
5
7
3
4
5
4
3
5
7
2
4
2
5
5
6
3
5
4
7
5
4
4
3
7
3
2
4
6
6
6
2
4
7
3
5
3
2
4
6
7
7
2
4
3
3
7
5
6
7
3
7
2
6
6
6
2
4
5
5
7
6
6
5
7
2
5
3
4
6
3
5
3
7
2
2
7
2
2
2
2
4
6
6
6
6
4
6
7
5
3
6
3
3
4
5
5
2
2
3
6
4
6
7
4
2
5
6
3
4
3
7
4
5
3
2
2
6
6
3
7
6
5
7
2
4
4
8
2
5
2
5
6
4
5
3
5
6
2
4
3
3
5
5
4
3
7
7
3
5
6
7
7
4
2
6
2
2
4
7
5
5
7
5
2
6
5
4
3
3
4
3
2
3
3
3
5
6
6
6
6
7
6
3
7
2
5
3
3
4
3
5
