# Supplementary material for: Adaptive Jamming Mitigation for Clustered Energy-Efficient LoRa-BLE Hybrid Wireless Sensor Networks
Source: Sensors (Basel). 2025 Mar 20;25(6):1931. doi: 10.3390/s25061931 (PMC11946738; doi:10.3390/s25061931)
Supplement: Supplementary file 1 [file sensors-25-01931-s001.zip › Datav2/Retransmissions-BLE-mit.txt]

9
5
8
3
8
9
8
4
3
6
5
5
9
6
9
5
5
8
7
5
2
2
8
7
2
6
7
2
3
8
3
9
9
2
5
3
6
2
2
9
9
4
7
2
3
2
5
3
9
5
9
7
6
6
7
2
8
9
2
8
8
9
3
9
7
2
4
8
8
2
5
3
9
4
8
4
9
3
8
2
7
6
5
3
8
3
5
2
3
5
8
3
7
7
2
5
9
2
7
7
6
5
6
5
2
4
6
7
9
9
2
7
6
5
4
5
7
9
2
8
6
9
2
4
2
9
8
4
3
4
5
7
6
5
9
9
7
3
6
5
9
4
7
6
3
7
2
3
2
9
8
2
5
2
6
9
4
9
4
3
7
9
6
2
4
3
3
2
9
8
4
8
8
6
5
4
2
4
6
5
7
6
8
2
5
6
3
6
2
6
8
5
5
3
2
8
8
4
2
5
8
8
7
9
9
3
7
