# Supplementary material for: Adaptive Jamming Mitigation for Clustered Energy-Efficient LoRa-BLE Hybrid Wireless Sensor Networks
Source: Sensors (Basel). 2025 Mar 20;25(6):1931. doi: 10.3390/s25061931 (PMC11946738; doi:10.3390/s25061931)
Supplement: Supplementary file 1 [file sensors-25-01931-s001.zip › Datav2/Retransmissions-BLE-simple.txt]

2
5
6
1
5
3
1
4
2
1
2
2
2
1
6
3
5
6
4
5
4
1
4
7
7
3
2
5
6
4
2
8
1
1
2
2
5
5
1
8
6
6
1
7
8
8
7
7
5
2
4
2
1
8
3
3
3
4
6
1
7
5
7
3
4
1
2
6
3
8
1
8
5
6
8
3
4
4
7
7
1
2
3
1
5
3
2
2
8
6
4
8
1
6
6
5
2
5
3
2
2
8
1
2
1
4
1
8
2
1
3
4
1
8
3
3
1
3
1
5
7
6
1
1
7
8
5
1
7
3
3
6
1
1
6
5
5
6
6
7
3
6
5
4
1
7
3
5
6
1
2
5
4
8
7
6
1
1
1
7
8
6
2
6
1
1
6
3
6
6
5
6
2
6
8
7
1
3
3
6
5
7
3
2
1
7
2
4
5
2
6
4
2
7
1
3
2
5
1
4
1
1
7
3
5
8
4
