# Supplementary material for: Adaptive Jamming Mitigation for Clustered Energy-Efficient LoRa-BLE Hybrid Wireless Sensor Networks
Source: Sensors (Basel). 2025 Mar 20;25(6):1931. doi: 10.3390/s25061931 (PMC11946738; doi:10.3390/s25061931)
Supplement: Supplementary file 1 [file sensors-25-01931-s001.zip › Datav2/Retransmissions-Lora-mit.txt]

7
7
7
7
8
7
8
3
5
5
4
3
8
7
3
3
7
5
3
5
3
7
8
3
6
7
4
8
4
3
3
7
7
7
6
7
3
5
4
5
8
4
6
3
3
8
4
7
5
7
3
7
5
8
4
5
3
8
5
3
7
6
4
7
8
4
6
5
3
6
8
3
8
6
5
3
4
5
6
5
7
8
7
5
6
6
3
5
4
6
8
5
3
8
8
5
4
7
6
6
7
3
8
8
3
8
8
3
6
6
5
6
7
6
6
4
8
5
6
8
4
5
6
5
3
7
3
5
3
8
6
8
5
8
2
8
8
5
6
6
8
4
2
8
4
4
6
4
7
8
8
5
7
3
6
7
3
6
8
4
4
8
5
2
4
6
6
4
6
7
4
5
5
7
3
8
4
5
7
7
3
7
3
8
8
6
4
8
3
7
7
7
4
5
3
4
3
5
6
7
5
6
8
8
6
8
4
