# Supplementary material for: Adaptive Jamming Mitigation for Clustered Energy-Efficient LoRa-BLE Hybrid Wireless Sensor Networks
Source: Sensors (Basel). 2025 Mar 20;25(6):1931. doi: 10.3390/s25061931 (PMC11946738; doi:10.3390/s25061931)
Supplement: Supplementary file 1 [file sensors-25-01931-s001.zip › Datav2/Retransmissions-Lora-simple.txt]

9
10
4
4
8
6
11
10
8
9
6
8
10
7
10
8
6
8
10
4
6
10
6
8
10
10
8
3
3
7
7
10
8
8
7
5
10
7
3
8
7
3
10
5
4
3
5
4
8
3
5
5
10
6
9
7
9
3
10
9
3
6
5
8
4
7
7
7
6
3
7
6
3
6
6
7
9
8
9
3
4
6
10
9
6
5
3
8
7
4
6
4
9
5
10
3
9
8
7
8
8
3
10
3
5
4
10
3
7
8
8
9
3
9
7
8
4
7
8
10
6
3
3
8
9
8
5
10
7
10
3
4
9
10
9
5
4
9
9
5
4
5
9
9
7
7
5
8
9
6
6
6
5
8
10
10
8
5
8
4
3
4
4
7
3
9
8
10
6
8
10
7
5
10
3
5
10
5
5
3
10
4
5
10
6
7
7
8
3
7
3
9
5
9
4
7
10
3
3
3
8
7
3
9
7
3
5
